# Supplementary material for: Fortification of Cereal-Based Food with Lactobacillus rhamnosus GG and Bacillus coagulans GBI-30 and Their Survival During Processing
Source: Foods. 2025 Jun 25;14(13):2250. doi: 10.3390/foods14132250 (PMC12248632; doi:10.3390/foods14132250)
Supplement: Supplementary file 1 [file foods-14-02250-s001.zip]

Archive with 1 entries (1 files):
- foods-3661403-supplementary.pdf
